# Supplementary material for: Genomic analysis of a novel Neanderthal from Mezmaiskaya Cave provides insights into the genetic relationships of Middle Palaeolithic populations
Source: Sci Rep. 2022 Jul 29;12:13016. doi: 10.1038/s41598-022-16164-9 (PMC9338269; doi:10.1038/s41598-022-16164-9)
Supplement: Supplementary file 2 — Supplementary Information 2. [file 41598_2022_16164_MOESM2_ESM.xlsx]

## Sheet: Neand<0,1
Supplementary Table S6. Total set of Neanderthal mitochondrial DNA variants. Sheet 1 (Neand<0,1) – common Neanderthals variants
chromosome	position	ref	alt	AF_modern_humans	Consequence	SYMBOL	Amino_acids	Codons
MT	73	ATG	A	0.0	intergenic_variant
MT	189	A	G	0.07739402	intergenic_variant
MT	243	A	G	1.0632077E-4	intergenic_variant
MT	417	G	A	0.001080947	intergenic_variant
MT	547	A	G	1.5949245E-4	intergenic_variant
MT	825	T	A	0.06452757	non_coding_transcript_exon_variant	MT-RNR1
MT	827	A	G	0.023207573	non_coding_transcript_exon_variant	MT-RNR1
MT	1709	G	A	0.003015414	non_coding_transcript_exon_variant	MT-RNR2
MT	2056	G	A	0.0014547777	non_coding_transcript_exon_variant	MT-RNR2
MT	2523	C	T	1.4176605E-4	non_coding_transcript_exon_variant	MT-RNR2
MT	2885	T	C	0.06516455	non_coding_transcript_exon_variant	MT-RNR2
MT	3399	A	G	1.2412228E-4	synonymous_variant	MT-ND1	M	atA/atG
MT	3414	C	T	1.0631888E-4	synonymous_variant	MT-ND1	G	ggC/ggT
MT	4204	T	C	4.43066E-4	synonymous_variant	MT-ND1	L	Tta/Cta
MT	4532	G	A	3.5447167E-5	synonymous_variant	MT-ND2	A	gcG/gcA
MT	4904	C	T	3.366884E-4	synonymous_variant	MT-ND2	I	atC/atT
MT	4940	C	T	1.772013E-5	synonymous_variant	MT-ND2	L	ctC/ctT
MT	5387	C	T	1.4176103E-4	synonymous_variant	MT-ND2	P	ccC/ccT
MT	5471	G	A	0.009673068	synonymous_variant	MT-ND2	T	acG/acA
MT	5580	T	C	0.0069654915	intergenic_variant
MT	5821	G	A	0.0025875515	non_coding_transcript_exon_variant	MT-TC
MT	5840	C	T	8.860064E-5	non_coding_transcript_exon_variant	MT-TY
MT	6266	A	C	3.543963E-5	synonymous_variant	MT-CO1	G	ggA/ggC
MT	6410	C	T	2.1290185E-4	synonymous_variant	MT-CO1	I	atC/atT
MT	6452	C	T	5.3226406E-5	synonymous_variant	MT-CO1	L	ctC/ctT
MT	6620	T	C	0.003367421	synonymous_variant	MT-CO1	G	ggT/ggC
MT	7868	C	T	3.548301E-5	missense_variant	MT-CO2	L/F	Ctt/Ttt
MT	7891	C	T	3.3668242E-4	synonymous_variant	MT-CO2	H	caC/caT
MT	8021	A	G	1.7719815E-4	missense_variant	MT-CO2	I/V	Att/Gtt
MT	8065	G	A	0.0020568834	synonymous_variant	MT-CO2	L	ttG/ttA
MT	8406	C	T	3.1896797E-4	missense_variant	MT-ATP8	T/I	aCc/aTc
MT	8461	C	T	1.0643771E-4	synonymous_variant	MT-ATP8	N	aaC/aaT
MT	8503	T	C	0.0035976323	synonymous_variant	MT-ATP8	N	aaT/aaC
MT	8655	C	T	0.06445552	synonymous_variant	MT-ATP6	I	atC/atT
MT	8764	G	A	0.0013648368	missense_variant	MT-ATP6	A/T	Gcc/Acc
MT	8943	C	T	1.9493868E-4	synonymous_variant	MT-ATP6	P	ccC/ccT
MT	9325	T	C	1.7730496E-4	missense_variant	MT-CO3	M/T	aTa/aCa
MT	9329	G	C	0.0	synonymous_variant	MT-CO3	T	acG/acC
MT	9755	G	A	0.013904161	synonymous_variant	MT-CO3	E	gaG/gaA
MT	9869	C	T	5.3164153E-5	synonymous_variant	MT-CO3	R	cgC/cgT
MT	10281	C	T	3.5441513E-5	synonymous_variant	MT-ND3	L	Cta/Tta
MT	10307	C	T	8.506415E-4	synonymous_variant	MT-ND3	N	aaC/aaT
MT	10324	T	C	1.9494214E-4	missense_variant	MT-ND3	M/T	aTg/aCg
MT	10532	A	G	3.7212268E-4	synonymous_variant	MT-ND4L	V	gtA/gtG
MT	10664	C	T	0.011897786	synonymous_variant	MT-ND4L	V	gtC/gtT
MT	10688	G	A	0.065055534	synonymous_variant	MT-ND4L	V	gtG/gtA
MT	10750	A	G	0.0034028676	missense_variant	MT-ND4L	N/S	aAc/aGc
MT	11458	C	T	0.0	synonymous_variant	MT-ND4	A	gcC/gcT
MT	11590	A	G	0.0024453776	synonymous_variant	MT-ND4	L	ctA/ctG
MT	11623	C	T	0.0010108175	synonymous_variant	MT-ND4	Y	taC/taT
MT	11770	T	C	3.1900752E-4	synonymous_variant	MT-ND4	T	acT/acC
MT	12189	T	C	0.001738575	non_coding_transcript_exon_variant	MT-TH
MT	12366	A	G	0.001276098	synonymous_variant	MT-ND5	L	ctA/ctG
MT	12406	G	A	0.008808621	missense_variant	MT-ND5	V/I	Gtt/Att
MT	12474	C	T	5.315944E-5	synonymous_variant	MT-ND5	I	atC/atT
MT	13095	T	C	0.0016651321	synonymous_variant	MT-ND5	V	gtT/gtC
MT	13194	G	A	0.004466422	synonymous_variant	MT-ND5	L	ctG/ctA
MT	13276	A	G	0.011680957	missense_variant	MT-ND5	M/V	Ata/Gta
MT	13359	G	A	0.0026980015	synonymous_variant	MT-ND5	M	atG/atA
MT	13656	T	C	0.0010810619	synonymous_variant	MT-ND5	L	ctT/ctC
MT	13680	C	T	0.0061323596	synonymous_variant	MT-ND5	P	ccC/ccT
MT	13707	G	A	4.4305032E-4	synonymous_variant	MT-ND5	L	ctG/ctA
MT	13801	A	G	0.0003012	missense_variant	MT-ND5	T/A	Aca/Gca
MT	13879	T	A	1.240409E-4	missense_variant	MT-ND5	S/T	Tcc/Acc
MT	13889	G	A	0.0	missense_variant	MT-ND5	C/Y	tGc/tAc
MT	14560	G	A	0.055542745	synonymous_variant	MT-ND6	V	gtC/gtT
MT	15043	G	A	0.07875776	synonymous_variant	MT-CYB	G	ggG/ggA
MT	15148	G	A	0.0033320335	synonymous_variant	MT-CYB	P	ccG/ccA
MT	15191	T	C	0.002055717	synonymous_variant	MT-CYB	L	Tta/Cta
MT	15295	C	T	7.087926E-5	synonymous_variant	MT-CYB	F	ttC/ttT
MT	15355	G	A	0.0030486723	synonymous_variant	MT-CYB	T	acG/acA
MT	15443	C	T	3.550443E-5	missense_variant	MT-CYB	L/F	Ctt/Ttt
MT	15479	T	C	0.0011873537	missense_variant	MT-CYB	F/L	Ttc/Ctc
MT	15629	T	C	0.015489039	synonymous_variant	MT-CYB	L	Tta/Cta
MT	15667	C	T	1.772013E-5	synonymous_variant	MT-CYB	L	ctC/ctT
MT	15850	T	C	2.658302E-4	synonymous_variant	MT-CYB	T	acT/acC
MT	16037	A	G	0.00198476	intergenic_variant
rare variants (MAF=<0,001) marked in grey and used for estimation of contamination

## Sheet: polym_2Neand
Supplementary Table S6. Total set of Neanderthal mitochondrial DNA variants. Sheet 2 (polym_2Neand) – polymorphic variants shared by at least two Nenaderthals
chromosome	position	position	ref	Neanderthal variant	Haplogroup (marker allele)	AF_modern_humans	Consequence	SYMBOL	Amino_acids	Codons	Comments
MT	146	146	T	C		0.2036863	intergenic_variant
MT	150	150	C	T		0.16627897	intergenic_variant
MT	151	151	C	T		0.035438865	intergenic_variant
MT	152	152	T	C		0.31733373	intergenic_variant
MT	185	185	G	A	NL1	0.0002481	intergenic_variant
MT	195	195	T	C		0.27606377	intergenic_variant
MT	200	200	A	G	NL1(G), NL1a1(A)	0.03600759	intergenic_variant
MT	207	207	G	A		0.03648742	intergenic_variant
MT	225	225	G	A		0.008381621	intergenic_variant
MT	226	226	T	C		0.005104392	intergenic_variant
MT	240	240	A	G	NA1	4.608295E-4	intergenic_variant
MT	245	245	T	C	NL	1.5951224E-4	intergenic_variant
MT	247	247	G	A	NA2(A), NM1(G)	0.06353296	intergenic_variant
MT	247	247	G	delG	NA1	0.0252	intergenic_variant
MT	262	262	C	T	NL1	7.9744816E-4	intergenic_variant
MT	310	310	T	C	NM	0.052966103	intergenic_variant
MT	390	390	A	G	NA1	4.6075598E-4	intergenic_variant
MT	391	391	T	C	NL1a1	1.4175852E-4	intergenic_variant
MT	438	438	C	T	NA2	2.1264907E-4	intergenic_variant
MT	789	789	T	C	NA1	0.0011341887	non_coding_transcript_exon_variant	MT-RNR1
MT	1406	1406	T	C	NA2	0.0029770343	non_coding_transcript_exon_variant	MT-RNR1
MT	1779	1779	A	G	NL	0.0	non_coding_transcript_exon_variant	MT-RNR2
MT	2294	2294	A	G	NL(A)	0.002658302	non_coding_transcript_exon_variant	MT-RNR2
MT	2524	2524	A	T		0.0	non_coding_transcript_exon_variant	MT-RNR2
MT	2758	2758	G	A	NL	0.064437106	non_coding_transcript_exon_variant	MT-RNR2
MT	2863	2863	T	C	NA2a	0.0020025165	non_coding_transcript_exon_variant	MT-RNR2
MT	3200	3200	T	C	NA1	9.037746E-4	non_coding_transcript_exon_variant	MT-RNR2
MT	3290	3290	T	C	NA1	0.0014535141	non_coding_transcript_exon_variant	MT-TL1
MT	3308	3308	T	C	NL	0.028523818	start_lost	MT-ND1	M/T	aTa/aCa
MT	3334	3334	A	G	NL	1.772013E-5	missense_variant	MT-ND1	I/V	Att/Gtt
MT	3421	3421	G	A	Variuos	0.0022333297	missense_variant	MT-ND1	V/I	Gtt/Att
MT	3438	3438	G	A	NM	0.0037581988	synonymous_variant	MT-ND1	G	ggG/ggA
MT	3483	3483	G	A	NL1a	0.0018964234	synonymous_variant	MT-ND1	E	gaG/gaA
MT	3504	3504	T	C	NL1	9.571583E-4	synonymous_variant	MT-ND1	S	tcT/tcC
MT	3556	3556	C	T	NM2	0.0	synonymous_variant	MT-ND1	L	Cta/Tta
MT	3564	3564	A	G	NM2	1.7720128E-4	synonymous_variant	MT-ND1	W	tgA/tgG
MT	3777	3777	T	C	NA1	0.0035266804	synonymous_variant	MT-ND1	S	agT/agC
MT	3808	3808	A	G	NA2	2.480818E-4	missense_variant	MT-ND1	T/A	Aca/Gca
MT	3873	3873	A	G	NA1	0.00008860	synonymous_variant	MT-ND1	T	acA/acG
MT	3918	3918	G	A	NA2	0.02266475	synonymous_variant	MT-ND1	E	gaG/gaA
MT	3939	3939	C	T	NA2a	0.0	synonymous_variant	MT-ND1	F	ttC/ttT
MT	4048	4048	G	A	NA2	0.00583292	missense_variant	MT-ND1	D/N	Gac/Aac
MT	4101	4101	T	C	NM2	1.4176354E-4	synonymous_variant	MT-ND1	L	ctT/ctC
MT	4688	4688	T	C	NL1a1	0.0057611857	synonymous_variant	MT-ND2	A	gcT/gcC
MT	4742	4742	T	C	Variuos	9.5703953E-4	synonymous_variant	MT-ND2	N	aaT/aaC
MT	4928	4928	T	C	NL	0.0016125602	synonymous_variant	MT-ND2	L	ctT/ctC
MT	5189	5189	A	T	NL1a1	0.0	synonymous_variant	MT-ND2	L	ctA/ctT
MT	5262	5262	G	A	NL(G)	0.010406141	missense_variant	MT-ND2	A/T	Gcc/Acc
MT	5454	5454	C	T	Variuos	0.0	synonymous_variant	MT-ND2	L	Ctc/Ttc
MT	5459	5459	C	T	Variuos*	2.3036983E-4	synonymous_variant	MT-ND2	I	atC/atT
MT	5505	5505	A	G	NA2	1.0633019E-4	missense_variant	MT-ND2	I/V	Atc/Gtc
MT	5585	5585	G	A	NA1	0.0047869794	intergenic_variant
MT	5964	5964	T	C	NL1a2a	0.0013646916	synonymous_variant	MT-CO1	L	Tta/Cta
MT	6023	6023	G	A	NA2	0.0024106638	synonymous_variant	MT-CO1	E	gaG/gaA
MT	6131	6131	A	G	NL1	1.0631888E-4	synonymous_variant	MT-CO1	G	ggA/ggG
MT	6200	6200	C	T	NA2	1.4175852E-4	synonymous_variant	MT-CO1	N	aaC/aaT
MT	6290	6290	C	T	Variuos	4.784689E-4	synonymous_variant	MT-CO1	Y	taC/taT
MT	6518	6518	C	T	NM	0.002675834	synonymous_variant	MT-CO1	G	ggC/ggT
MT	6563	6563	C	T	NL1a2b	2.8352707E-4	synonymous_variant	MT-CO1	F	ttC/ttT
MT	6626	6626	T	A	Variuos*	0.0	synonymous_variant	MT-CO1	P	ccT/ccA
MT	6962	6962	G	A	NM2	0.004058916	synonymous_variant	MT-CO1	L	ctG/ctA
MT	7082	7082	C	T	NM1	2.6579722E-4	synonymous_variant	MT-CO1	F	ttC/ttT
MT	7127	7127	C	T	NA2	0.0	synonymous_variant	MT-CO1	T	acC/acT
MT	7146	7146	A	G	NL1	0.06426052	missense_variant	MT-CO1	T/A	Act/Gct
MT	7424	7424	A	G	Variuos	0.01967527	synonymous_variant	MT-CO1	E	gaA/gaG
MT	7702	7702	G	A	NA1	7.6210056E-4	synonymous_variant	MT-CO2	L	ctG/ctA
MT	7746	7746	A	G	NA2	1.240497E-4	missense_variant	MT-CO2	N/S	aAc/aGc
MT	7861	7861	T	C	NA2	0.0035275556	synonymous_variant	MT-CO2	D	gaT/gaC
MT	8209	8209	C	T	NM2	5.3160384E-5	synonymous_variant	MT-CO2	P	ccC/ccT
MT	8288	8288	TA	delTA		0.0001063	non_coding_transcript_exon_variant	MT-TK
MT	8348	8348	A	G	NL1	9.392001E-4	non_coding_transcript_exon_variant	MT-TK
MT	8386	8386	C	T	NA2	2.1263777E-4	synonymous_variant	MT-ATP8	T	acC/acT
MT	8455	8455	C	T	NA2	4.0755572E-4	synonymous_variant	MT-ATP8	N	aaC/aaT
MT	8639	8639	T	C	Variuos*	6.3799246E-4	missense_variant	MT-ATP6	I/T	aTc/aCc
MT	8701	8701	A	G	NA2	0.30318913	missense_variant	MT-ATP6	T/A	Acc/Gcc
MT	8986	8986	A	G	NA2	1.7720442E-4	missense_variant	MT-ATP6	M/V	Ata/Gta
MT	9027	9027	C	T	NA2	5.315944E-5	synonymous_variant	MT-ATP6	G	ggC/ggT
MT	9053	9053	G	A	NA2	0.0071081645	missense_variant	MT-ATP6	S/N	aGc/aAc
MT	9090	9090	T	C	NE	0.0017900818	synonymous_variant	MT-ATP6	S	tcT/tcC
MT	9248	9248	C	T	NL1a2b	0.0011518083	synonymous_variant	MT-CO3	S	agC/agT
MT	9355	9355	A	T	NA1	0.0	missense_variant	MT-CO3	N/I	aAt/aTt
MT	9410	9410	A	G	Variuos	1.7720442E-4	synonymous_variant	MT-CO3	Q	caA/caG
MT	9456	9456	A	G	NA2	1.5950942E-4	missense_variant	MT-CO3	I/V	Atc/Gtc
MT	9716	9716	T	C	NA1	0.0103167705	synonymous_variant	MT-CO3	G	ggT/ggC
MT	9797	9797	T	C	NE	2.3036575E-4	synonymous_variant	MT-CO3	F	ttT/ttC
MT	10256	10256	T	C	NA2	9.2161E-4	synonymous_variant	MT-ND3	D	gaT/gaC
MT	10320	10320	G	A	Variuos	0.00184322	missense_variant	MT-ND3	V/I	Gtt/Att
MT	10520	10520	A	G	Variuos	0.0	synonymous_variant	MT-ND4L	L	ctA/ctG	could be haplogroup marker
MT	10586	10586	G	A	Variuos	0.029152038	synonymous_variant	MT-ND4L	S	tcG/tcA
MT	10873	10873	T	C	Variuos	0.30495107	synonymous_variant	MT-ND4	P	ccT/ccC
MT	11074	11074	C	T	NA1	0.0	synonymous_variant	MT-ND4	S	tcC/tcT
MT	11102	11102	C	T	NA1	0.0	synonymous_variant	MT-ND4	L	Cta/Tta
MT	11186	11186	C	T	NA1	1.240387E-4	synonymous_variant	MT-ND4	L	Ctg/Ttg
MT	11233	11233	T	C	NA1	6.734365E-4	synonymous_variant	MT-ND4	L	ctT/ctC
MT	11383	11383	T	C	NA2	4.9622514E-4	synonymous_variant	MT-ND4	P	ccT/ccC
MT	11419	11419	T	C	NA1	1.9492487E-4	synonymous_variant	MT-ND4	H	caT/caC
MT	11560	11560	A	G	NL	0.0017190657	synonymous_variant	MT-ND4	W	tgA/tgG
MT	11824	11824	A	G	NA1(G), NL1a2b(G), NA2(A)	7.088052E-5	synonymous_variant	MT-ND4	M	atA/atG
MT	11950	11950	A	G	NA2	3.7216226E-4	synonymous_variant	MT-ND4	G	ggA/ggG
MT	12011	12011	T	C	NM	6.38049E-4	missense_variant	MT-ND4	S/P	Tca/Cca
MT	12351	12351	T	C	NA2	6.55668E-4	synonymous_variant	MT-ND5	T	acT/acC
MT	12477	12477	T	C	NA1	0.005370626	synonymous_variant	MT-ND5	S	agT/agC
MT	12570	12570	A	G	NA1	9.745898E-4	synonymous_variant	MT-ND5	L	ctA/ctG
MT	12771	12771	G	A	NA1	0.006346055	synonymous_variant	MT-ND5	E	gaG/gaA
MT	12810	12810	A	G	NM	0.03040241	synonymous_variant	MT-ND5	W	tgA/tgG
MT	12864	12864	T	C	NL1a	0.0022150946	synonymous_variant	MT-ND5	R	cgT/cgC
MT	13062	13062	A	G	NA1	3.8528222E-5	synonymous_variant	MT-ND5	P	ccA/ccG
MT	13269	13269	A	G	Variuos	0.0025930663	synonymous_variant	MT-ND5	G	ggA/ggG
MT	13488	13488	G	A	NM2	0.0577881	synonymous_variant	MT-ND5	G	ggG/ggA
MT	13506	13506	C	T	NA1	0.06476086	synonymous_variant	MT-ND5	Y	taC/taT
MT	13563	13563	A	G	NA1	0.0020735858	synonymous_variant	MT-ND5	L	ctA/ctG
MT	13681	13681	A	G	NA1	0.0039000178	missense_variant	MT-ND5	T/A	Acc/Gcc
MT	13762	13762	T	G	NA1	0.0013852462	missense_variant	MT-ND5	S/A	Tcc/Gcc
MT	13801	13801	A	G	Variuos	0.0003012	missense_variant	MT-ND5	T/A	Aca/Gca	could be haplogroup marker
MT	13917	13917	A	G	NL1a2	0.0	synonymous_variant	MT-ND5	G	ggA/ggG
MT	14016	14016	G	A	NL1a2b	0.0038288368	synonymous_variant	MT-ND5	K	aaG/aaA
MT	14053	14053	A	G	NA2	0.003544528	missense_variant	MT-ND5	T/A	Acc/Gcc
MT	14063	14063	T	C	NL	2.6586317E-4	missense_variant	MT-ND5	I/T	aTc/aCc
MT	14133	14133	A	G	NA1	0.00793918	synonymous_variant	MT-ND5	L	ctA/ctG
MT	14144	14144	C	T	NA2a	0.0	missense_variant	MT-ND5	T/I	aCa/aTa
MT	14215	14215	T	C	NA1	5.316698E-4	synonymous_variant	MT-ND6	V	gtA/gtG
MT	14296	14296	A	G	NA2	3.1912065E-4	synonymous_variant	MT-ND6	I	atT/atC
MT	14305	14305	G	A	NA1	0.0036513817	synonymous_variant	MT-ND6	S	agC/agT
MT	14446	14446	C	T	NA1	1.240387E-4	synonymous_variant	MT-ND6	E	gaG/gaA
MT	14458	14458	C	A	NA1	0.0	synonymous_variant	MT-ND6	A	gcG/gcT
chrM	14693	14693	G	A	NA1	0.001932	non_coding_transcript_exon_variant	MT-TE
MT	14926	14926	A	C,G	NA1(C), NL1a2(G)	0(C);0.001223 (G)	synonymous_variant	MT-CYB	S	tcA/tcC
MT	15077	15077	G	A	NL1	0.002180194	missense_variant	MT-CYB	E/K	Gaa/Aaa
MT	15232	15232	A	G	NA2	0.00003544	synonymous_variant	MT-CYB	Q	caA/caG
MT	15346	15346	G	A	NA1	0.0017015846	synonymous_variant	MT-CYB	L	ttG/ttA
MT	15775	15775	A	G	NM2	0.0015948399	synonymous_variant	MT-CYB	V	gtA/gtG
MT	15789	15789	C	T	Variuos	0.0015980965	missense_variant	MT-CYB	T/I	aCc/aTc
MT	16017	16017	T	C	NA1	0.002109069	non_coding_transcript_exon_variant	MT-TP
MT	16078	16078	A	G	NL1	4.075702E-4	intergenic_variant
MT	16083	16083	C	T	NA1	0.0015771473	intergenic_variant
MT	16086	16086	T	C	NM2	0.01675143	intergenic_variant
MT	16093	16093	T	C	NL1a1	0.05310823	intergenic_variant
MT	16129	16129	G	A		0.11525673	intergenic_variant
MT	16139	16139	A	T	NM1a(A)	1.7719814E-5	intergenic_variant
MT	16148	16148	C	T		0.01842166	intergenic_variant
MT	16154	16154	T	C	NL1	0.0017195228	intergenic_variant
MT	16156	16156	G	A	NA2	1.4176103E-4	intergenic_variant
MT	16169	16169	C	T		0.004434511	intergenic_variant
MT	16181	16181	A	G	NA1	0.001187417	intergenic_variant
MT	16182	16182	A	C		5.0726475E-4	intergenic_variant
MT	16183	16183	A	delA	NL	0.0001418	intergenic_variant
MT	16183	16183	A	C, delA	NL(delA), NM2(A)	0.004696525	intergenic_variant
MT	16189	16189	T	C	NL1	0.24856153	intergenic_variant
MT	16213	16213	G	A	NA1	0.021317348	intergenic_variant
MT	16223	16223	C	T		0.39409444	intergenic_variant
MT	16230	16230	A	G		0.014216787	intergenic_variant
MT	16234	16234	C	T		0.016962098	intergenic_variant
MT	16242	16242	C	T		0.001382758	intergenic_variant
MT	16243	16243	T	C	NE	0.0029246504	intergenic_variant
MT	16244	16244	G	A		4.961812E-4	intergenic_variant
MT	16258	16258	A	G	NL1a1	7.975754E-4	intergenic_variant
MT	16262	16262	C	T	NA2	3.189623E-4	intergenic_variant
MT	16263	16263	T	TA		5.315944E-5	intergenic_variant
MT	16294	16294	C	T	NA1	0.14190148	intergenic_variant
MT	16298	16298	T	C	NE	0.0498449	intergenic_variant
MT	16299	16299	A	G	NA2	0.004928204	intergenic_variant
MT	16304	16304	T	C	NA1	0.055459056	intergenic_variant
MT	16312	16312	A	G		0.0015772871	intergenic_variant
MT	16344	16344	C	T	NL(C)	0.0037570666	intergenic_variant
MT	16362	16362	T	C	NA2	0.14978483	intergenic_variant
MT	16390	16390	G	A		0.10033408	intergenic_variant
MT	16400	16400	C	T	NA2	0.0038670308	intergenic_variant
MT	16497	16497	A	G	NA1	0.0025892034	intergenic_variant
* - low quality variant
