# Supplementary material for: Genomic analysis of a novel Neanderthal from Mezmaiskaya Cave provides insights into the genetic relationships of Middle Palaeolithic populations
Source: Sci Rep. 2022 Jul 29;12:13016. doi: 10.1038/s41598-022-16164-9 (PMC9338269; doi:10.1038/s41598-022-16164-9)
Supplement: Supplementary file 3 — Supplementary Information 3. [file 41598_2022_16164_MOESM3_ESM.xls]

## Sheet: Лист 1
Suppl Table 8. The number of pairwise nucleotide differences per sequence between the complete mtDNA sequences of humans, Neanderthals, Denisovans and the Chimpanzee. All ambiguous positions were removed for each sequence pair (pairwise deletion option). There were a total of 16596 positions in the final dataset. Evolutionary analyses were conducted in MEGA X [1]
	rCRS	DolniVestonice14	Ust_Ishim	Tianyuan	Loschbour	Oberkassel998	Kostenki_14	DolniVestonice13	Iceman	Boshan	Saqqaq	KJ185432_L01a	KJ186009_L0a1	GoyetQ305-7	GoyetQ374a-1	Goyet_Q56-1	Spy_94a	Vi33.16	Vindija_87	Vi33_19	Vi33_17	GoyetQ57-2	Feldhofer_1	GoyetQ57-1	GoyetQ57-3	Vindija_33_25	GoyetQ305-4	Feldhofer_2	Mezmaiskaya_2	El_Sidron	Les_Cottes_Z4-1514	Chagyrskaya8	Okladnikov_2	Denisova11	Mezmayskaya3	Mezmaiskaya_1	Stajnia_S5000	Scladina_I-4A	Denisova15	Altai_neanderthal	Hohlenstein-Stadel	Homo_heidelbergensis	Denisova3	Denisova4	Denisova8	Denisova2	Pan_troglodytes
rCRS
DolniVestonice14	17
Ust_Ishim	11	5
Tianyuan	16	10	5
Loschbour	24	11	15	20
Oberkassel998	23	8	11	16	5
Kostenki_14	20	8	9	14	18	14
DolniVestonice13	23	10	11	14	21	16	12
Iceman	31	18	19	24	29	24	20	16
Boshan_11	21	16	10	13	25	22	19	18	28
Saqqaq	40	33	28	33	44	39	37	37	43	39
KJ185432_L01a	88	81	76	78	90	85	85	83	91	85	90
KJ186009_L0a1	93	86	83	86	97	94	92	90	98	91	97	25
GoyetQ305-7	208	206	200	203	212	210	207	206	212	197	209	204	213
GoyetQ374a-1	208	206	200	203	212	210	207	206	212	197	209	204	213	0
Goyet_Q56-1	208	206	200	203	212	210	207	206	212	197	209	204	213	0	0
Spy_94a	207	205	199	202	211	209	206	205	211	196	208	203	212	1	1	1
Vi33.16	206	204	198	201	210	208	205	204	210	195	205	200	207	6	6	6	5
Vindija_87	206	204	198	201	210	208	205	204	210	195	205	200	207	6	6	6	5	0
Vi33_19	206	204	198	201	210	208	205	204	210	195	205	200	207	6	6	6	5	0	0
Vi33_17	204	202	196	199	208	206	203	202	208	194	203	198	207	5	5	5	4	1	1	1
GoyetQ57-2	204	202	196	199	208	206	203	202	208	194	203	198	207	14	14	14	13	10	10	10	9
Feldhofer_1	204	202	196	199	208	206	203	202	208	195	203	198	207	14	14	14	13	10	10	10	8	1
GoyetQ57-1	170	169	163	166	174	173	170	169	175	161	172	172	180	11	11	11	10	8	8	8	7	0	0
GoyetQ57-3	203	201	195	198	207	205	202	201	207	193	202	197	206	14	14	14	13	10	10	10	9	0	1	0
Vindija_33_25	204	202	196	199	208	206	203	202	208	195	203	198	207	14	14	14	13	10	10	10	8	1	0	0	1
GoyetQ305-4	201	199	193	196	205	203	200	199	205	190	200	195	204	13	13	13	12	9	9	9	8	11	11	8	11	11
Feldhofer_2	200	198	192	195	204	202	199	198	204	189	199	194	203	12	12	12	11	8	8	8	7	10	10	7	10	10	1
Mezmaiskaya_2	203	201	195	198	207	205	202	201	207	193	202	197	206	14	14	14	13	10	10	10	9	12	11	9	12	11	7	6
El_Sidron_1253	200	198	192	195	204	202	199	198	204	191	201	196	205	12	12	12	11	10	10	10	8	11	10	7	11	10	7	6	7
Les_Cottes_Z4-1514	210	208	202	207	214	212	209	210	214	205	211	202	209	46	46	46	45	44	44	44	42	43	42	36	43	42	39	38	41	38
Chagyrskaya8	197	195	189	192	201	199	196	193	201	186	196	189	198	29	29	29	28	25	25	25	24	25	25	20	25	25	20	19	23	23	35
Okladnikov_2	184	182	176	181	188	186	183	184	188	177	183	178	187	28	28	28	27	24	24	24	22	21	20	16	21	20	19	18	21	20	28	15
Denisova11	191	189	183	188	195	193	190	191	195	184	190	183	192	23	23	23	22	19	19	19	17	18	17	13	18	17	14	13	16	15	25	10	5
Mezmayskaya3	194	190	185	190	198	194	192	194	198	189	195	190	199	62	62	62	61	58	58	58	56	57	56	49	57	56	53	52	55	54	64	47	40	39
Mezmaiskaya_1	202	198	193	196	206	202	200	198	204	191	199	190	201	50	50	50	49	46	46	46	45	46	46	39	46	46	41	40	42	44	56	35	35	31	20
Stajnia_S5000	178	175	170	175	184	181	177	179	185	175	179	181	187	57	57	57	56	54	54	54	52	53	52	46	53	52	49	48	51	49	59	45	35	35	26	35
Scladina_I-4A	200	195	190	195	206	201	197	199	201	195	196	190	197	61	61	61	60	57	57	57	55	56	55	47	56	55	52	51	52	53	61	46	42	38	51	41	45
Denisova15	190	185	180	185	196	191	187	189	193	187	186	186	195	55	55	55	54	51	51	51	49	50	49	42	50	49	46	45	46	47	59	40	38	34	45	35	40	26
Altai_Neanderthal	195	190	185	190	201	196	192	194	196	190	191	187	194	56	56	56	55	52	52	52	50	51	50	43	51	50	47	46	47	48	58	39	37	33	44	36	40	25	19
Hohlenstein-Stadel	199	194	189	194	203	198	198	198	200	191	197	192	201	115	115	115	114	113	113	113	111	113	113	97	112	113	109	108	109	111	121	103	96	96	111	100	103	96	94	91
Homo_heidelbergensis	271	268	267	271	278	275	272	270	278	268	282	275	281	288	288	288	287	287	287	287	286	287	286	259	286	286	280	279	284	283	292	280	273	274	274	278	270	276	273	273	291
Denisova3	389	387	384	387	395	392	389	386	394	384	392	382	385	384	384	384	383	380	380	380	379	380	380	353	376	380	371	372	378	378	381	370	365	368	378	372	364	372	372	371	371	213
Denisova4	389	387	384	387	395	392	389	386	394	384	392	382	385	384	384	384	383	380	380	380	379	380	380	353	376	380	371	372	378	378	381	370	365	368	378	372	364	372	372	371	371	215	2
Denisova8	360	358	355	358	368	365	358	359	365	355	363	360	360	361	361	361	360	357	357	357	356	357	357	332	353	357	348	349	355	355	358	349	341	345	355	353	342	350	350	349	357	193	85	83
Denisova2	353	351	348	351	361	357	353	351	357	348	356	352	352	350	350	350	349	346	346	346	345	346	346	320	342	346	337	338	344	344	347	338	331	334	343	341	334	340	339	339	347	186	72	70	29
Pan_troglodytes	1407	1413	1409	1411	1413	1415	1411	1416	1422	1412	1415	1417	1420	1407	1407	1408	1407	1404	1404	1404	1404	1400	1402	1359	1399	1402	1401	1400	1400	1404	1401	1399	1385	1395	1406	1405	1397	1400	1404	1405	1410	1353	1418	1417	1405	1391
The number of base differences per sequence from between sequences are shown. This analysis involved 47 nucleotide sequences. All ambiguous positions were removed for each sequence pair (pairwise deletion option). There were a total of 16596 positions in the final dataset. Evolutionary analyses were conducted in MEGA X [1]
1. Kumar S., Stecher G., Li M., Knyaz C., and Tamura K. (2018). MEGA X: Molecular Evolutionary Genetics Analysis across computing platforms. Molecular Biology and Evolution 35:1547-1549.
