# Supplementary material for: Genomic analysis of a novel Neanderthal from Mezmaiskaya Cave provides insights into the genetic relationships of Middle Palaeolithic populations
Source: Sci Rep. 2022 Jul 29;12:13016. doi: 10.1038/s41598-022-16164-9 (PMC9338269; doi:10.1038/s41598-022-16164-9)
Supplement: Supplementary file 4 — Supplementary Information 4. [file 41598_2022_16164_MOESM4_ESM.xlsx]

## Sheet: Лист1
NA						NA1	=	NA+NA1
chromosome	position	ref	alt	marker		chromosome	position	ref	alt	marker
MT	73	A	G	G		MT	240	A	G	G
MT	243	A	G	G		MT	247	G	delG	delG
MT	263	A	G	G		MT	390	A	G	G
MT	417	G	A	A		MT	789	T	C	C
MT	547	A	G	G		MT	3200	T	C	C
MT	709	G	A	A		MT	3290	T	C	C
MT	750	A	G	G		MT	3873	A	G	G
MT	769	G	A	A		MT	5585	G	A	A
MT	825	T	A	A		MT	11074	C	T	T
MT	827	A	G	G		MT	11102	C	T	T
MT	1018	G	A	A		MT	11186	C	T	T
MT	1438	A	G	G		MT	11233	T	C	C
MT	1709	G	A	A		MT	11419	T	C	C
MT	2056	G	A	A		MT	11824	A	G	G
MT	2523	C	T	T		MT	12477	T	C	C
MT	2831	G	C	C		MT	12771	G	A	A
MT	2885	T	C	C		MT	13506	C	T	T
MT	3010	G	A	A		MT	13563	A	G	G
MT	3399	A	G	G		MT	13681	A	G	G
MT	3414	C	T	T		MT	13762	T	G	G
MT	3594	C	T	T		MT	14133	A	G	G
MT	3909	C	T	T		MT	14215	T	C	C
MT	4104	A	G	G		MT	14305	G	A	A
MT	4204	T	C	C		MT	14446	C	T	T
MT	4312	C	T	T		MT	14458	C	A	A
MT	4532	G	A	A		MT	14693	G	A	A
MT	4562	A	G	G		MT	14926	A	с	с
MT	4769	A	G	G		MT	15346	G	A	A
MT	4856	T	C	C		MT	16017	T	C	C
MT	4904	C	T	T		MT	16083	C	T	T
MT	4940	C	T	T		MT	16181	A	G	G
MT	5387	C	T	T		MT	16497	A	G	G
MT	5262	G	A	A		MT	16242	C	T	T
MT	5460	G	A	A		MT	16294	C	T	T
MT	5471	G	A	A		MT	16304	T	C	C
MT	5580	T	C	C		16242T, 16294T, 16304C are present in several low quality and incomplete mtDNA sequences, but could be related to new NA1a haplogroup
MT	5673	T	C	C
MT	5821	G	A	A		NA2	=	NA+NA2
MT	5840	C	T	T		MT	247	G	A	A
MT	6156	C	T	T		MT	438	C	T	T
MT	6260	G	A	A		MT	1406	T	C	C
MT	6266	A	C	C		MT	2294	A	G	G
MT	6410	C	T	T		MT	3808	A	G	G
MT	6452	C	T	T		MT	3918	G	A	A
MT	6620	T	C	C		MT	4048	G	A	A
MT	6641	T	C	C		MT	5505	A	G	G
MT	7028	C	T	T		MT	6023	G	A	A
MT	7106	A	C	C		MT	6200	C	T	T
MT	7256	C	T	T		MT	7127	C	T	T
MT	7521	G	A	A		MT	7746	A	G	G
MT	7650	C	T	T		MT	7861	T	C	C
MT	7868	C	T	T		MT	8386	C	T	T
MT	7891	C	T	T		MT	8455	C	T	T
MT	8021	A	G	G		MT	8701	A	G	G
MT	8065	G	A	A		MT	8986	A	G	G
MT	8365	A	AT	AT		MT	9027	C	T	T
MT	8406	C	T	T		MT	9053	G	A	A
MT	8461	C	T	T		MT	9456	A	G	G
MT	8468	C	T	T		MT	10256	T	C	C
MT	8503	T	C	C		MT	11383	T	C	C
MT	8655	C	T	T		MT	11824	A	G	A
MT	8718	A	G	G		MT	11950	A	G	G
MT	8764	G	A	A		MT	12351	T	C	C
MT	8860	A	G	G		MT	14053	A	G	G
MT	8943	C	T	T		MT	14296	A	G	G
MT	9325	T	C	C		MT	15232	A	G	G
MT	9329	G	C	C		MT	16156	G	A	A
MT	9345	C	T	T		MT	16262	C	T	T
MT	9540	T	C	C		MT	16299	A	G	G
MT	9755	G	A	A		MT	16344	C	T	T
MT	9869	C	T	T		MT	16362	T	C	C
MT	10101	T	C	C		MT	16400	C	T	T
MT	10281	C	T	T
MT	10307	C	T	T
MT	10310	G	A	A		NE	=	NA2+NE
MT	10324	T	C	C		MT	9090	T	C	C
MT	10373	G	A	A		MT	9797	T	C	C
MT	10398	A	G	G		MT	16243	T	C	C
MT	10532	A	G	G		MT	16298	T	C	C
MT	10664	C	T	T
MT	10688	G	A	A
MT	10750	A	G	G		NA2a	=	NA2+NA2a
MT	10810	T	C	C		MT	2863	T	C	C
MT	10915	T	C	C		MT	3939	C	T	T
MT	10458	C	T	T		MT	14144	C	T	T
MT	11527	C	T	T
MT	11590	A	G	G
MT	11623	C	T	T		NM	=	NA2a+NM
MT	11719	G	A	A		MT	310	T	C	C
MT	11770	T	C	C		MT	3438	G	A	A
MT	11914	G	A	A		MT	6518	C	T	T
MT	12070	G	A	A		MT	12011	T	C	C
MT	12189	T	C	C		MT	12810	A	G	G
MT	12366	A	G	G
MT	12406	G	A	A
MT	12474	C	T	T		NM1	=	NM+NM1
MT	12705	C	T	T		MT	247	G	A	G
MT	13095	T	C	C		MT	7082	C	T	T
MT	13105	A	G	G
MT	13194	G	A	A
MT	13276	A	G	G		NM1a	=	NM1+NM1a
MT	13359	G	A	A		MT	6040	A	G	G
MT	13656	T	C	C		MT	16139	A	T	A
MT	13680	C	T	T
MT	13707	G	A	A
MT	13879	T	A	A		NM2	=	NM+NM2
MT	13889	G	A	A		MT	3556	C	T	T
MT	14560	G	A	A		MT	3564	A	G	G
MT	14666	T	C	C		MT	4101	T	C	C
MT	15043	G	A	A		MT	6962	G	A	A
MT	15148	G	A	A		MT	8209	C	T	T
MT	15191	T	C	C		MT	13488	T	C	C
MT	15193	A	G	G		MT	15775	A	G	G
MT	15295	C	T	T		MT	16086	T	C	C
MT	15301	G	A	A		MT	16183	A	delA	A
MT	15326	A	G	G
MT	15355	G	A	A
MT	15443	C	T	T		NL	=	NA2a+NL
MT	15449	T	C	C		MT	245	T	C	C
MT	15629	T	C	C		MT	1779	A	G	G
MT	15649	A	G	G		MT	2294	A	G	A
MT	15667	C	T	T		MT	2758	G	A	A
MT	15671	A	G	G		MT	3308	T	C	C
MT	15850	T	C	C		MT	3334	A	G	G
MT	16037	A	G	G		MT	4928	T	C	C
MT	16183	A	delA	delA		MT	5262	G	A	G
MT	16209	T	C	C		MT	11560	A	G	G
MT	16223	C	T	T		MT	14063	T	C	C
MT	16230	A	G	G		MT	16183	A	C	C
MT	16234	C	T	T		MT	16344	C	T	C
MT	16256	C	A	A
MT	16278	C	T	T
MT	16311	T	C	C		NL1	=	NL+NL1
MT	16320	C	T	T		MT	185	G	T	T
						MT	200	A	G	G
						MT	262	C	T	T
						MT	3504	T	C	C
						MT	6131	A	G	G
						MT	7146	A	G	G
						MT	8348	A	G	G
						MT	15077	G	A	A
						MT	16078	A	G	G
						MT	16154	T	C	C
						MT	16189	T	C	C
						NL1a	=	NL1+NL1a
						MT	3483	G	A	A
						MT	12864	T	C	C
						NL1a1	=	NL1a+NL1a1
						MT	200	A	G	G
						MT	391	T	C	C
						MT	4688	T	C	C
						MT	5189	A	T	T
						MT	16093	T	C	C
						MT	16258	A	G	G
						NL1a2	=	NL1a+NL1a2
						MT	13917	A	G	G
						MT	14926	A	G	G
						NL1a2a	=	NL1a2+NL1a2a
						MT	5964	T	C	C
						NL1a2b	=	NL1a2+NL1a2b
						MT	6563	C	T	T
						MT	11824	A	G	G
						MT	14016	G	A	A
						NL1a2b1	=	NL1a2b+NL1a2b1
						MT	9248	C	T	T
						NL2	=	NL+NL2
						MT	572	C	T	T
						MT	2259	C	T	T
						MT	4381	A	C	C
						MT	4580	G	A	A
						MT	4654	C	T	T
						MT	7150	T	C	C
						MT	9932	G	A	A
						MT	9966	G	A	A
						MT	10310	G	A	G
						MT	11969	G	A	A
						MT	12007	G	A	A
						MT	13015	T	C	C
						MT	13023	C	T	T
						MT	14110	T	C	C
						MT	14614	A	G	G
						MT	15110	G	A	A
						MT	16221	C	T	T
						MT	16261	C	CT	CT
MT	reference allele is a haplogroup marker
